# Supplementary material for: Multi-scale analyses on performance degradation of reinforced concrete structure due to damage evolution on bonding interface
Source: PLoS One. 2019 Apr 16;14(4):e0214915. doi: 10.1371/journal.pone.0214915 (PMC6467381; doi:10.1371/journal.pone.0214915)
Supplement: S1 File — The data are size and distribution of coarse aggregates. They are generated by Monte Carlo simulation in Matlab software and then are inputted into ANASYS software to produce the mesoscopic model of RC beam in section 4. (TXT) [file pone.0214915.s001.txt]

0.016982,0.013117,0.0069121,0.012947,0.033982,0.005758,0.040628,0.042083,0.0036562,0.033552,0.023095,0.0031218,0.038399,0.011258,0.0028906,0.028578,0.036469,0.0058057,0.044712,0.030268,0.0025917,0.0256,0.025161,0.0029858,0.012463,0.024022,0.0025283,0.043522,0.021218,0.0027055,0.026469,0.0061481,0.0028745,0.019607,0.041539,0.0026464,0.0066956,0.0069258,0.0025015,0.044397,0.0067618,0.0028574,0.0064961,0.018554,0.0031692,0.0077253,0.043423,0.0032866,0.029344,0.014651,0.00403,0.037932,0.031549,0.0026086,0.0055357,0.027177,0.0027851,0.033575,0.0059135,0.0027147,0.044739,0.014243,0.0025395,0.019337,0.025148,0.0014787,0.028895,0.045679,0.0013379,0.045604,0.037102,0.001858,0.024868,0.045526,0.0010961,0.022189,0.029625,0.0010675,0.037966,0.017522,0.0013907,0.0073499,0.012822,0.0010813,0.039223,0.025508,0.001399,0.032977,0.044238,0.0011001,0.0040857,0.033394,0.0015462,0.033106,0.029228,0.0011621,0.015481,0.046015,0.0012692,0.013167,0.0042982,0.0011468,0.024097,0.019763,0.0010224,0.0047812,0.037862,0.0012097,0.036948,0.036936,0.0010417,0.0036568,0.012053,0.0011547,0.020572,0.003733,0.0012081,0.039153,0.0045186,0.0012323,0.013913,0.04235,0.0011289,0.045754,0.046267,0.0011766,0.041231,0.035785,0.0010883
