# Supplementary material for: Multi-scale analyses on performance degradation of reinforced concrete structure due to damage evolution on bonding interface
Source: PLoS One. 2019 Apr 16;14(4):e0214915. doi: 10.1371/journal.pone.0214915 (PMC6467381; doi:10.1371/journal.pone.0214915)
Supplement: S2 File — The data are initial data to draw Fig 16, Fig 17 and Fig 18. (XLSX) [file pone.0214915.s002.xlsx]

## Sheet: Sheet1
	the defection in the loading point	mid-span deflection	drawing force	mid-span deflection			The distance of pure bending portion	the bending moment in mid-span		the bending stiffness of mid-span		the bending stiffness of the beam		Dmacro-b
	m	m	N	mm	KN		m	n.m
0	0	0	0	0	0		0	0					6.33282e+06	1
1	0.00027	0.000295758	244750	0.295758	24.475		2.5758e-05	9692.1	761.006	7.37575e+06	653.4	6.33282e+06	6.33282e+06	0
2	0.00029	0.000317666	262880	0.317666	26.288		2.7666e-05	10410	708.523	7.37576e+06	608.338	6.33283e+06	6.33282e+06	0
3	0.00031	0.000339296	282109	0.339296	28.2109	a	2.9296e-05	11171.5	669.102	7.47488e+06	569.09	6.3576e+06	6.33282e+06	0
4	0.00033	0.000363523	289330	0.363523	28.933		3.3523e-05	11457.5	584.733	6.69956e+06	534.6	6.12516e+06	6.33282e+06	0.0327903
5	0.00035	0.000388047	290371	0.388047	29.0371		3.8047e-05	11498.7	515.205	5.92418e+06	504.052	5.79593e+06	6.33282e+06	0.0847783
6	0.00037	0.000410116	301955	0.410116	30.1955		4.0116e-05	11957.4	488.633	5.84279e+06	476.806	5.70136e+06	6.33282e+06	0.0997116
7	0.00039	0.000432212	316456	0.432212	31.6456		4.2212e-05	12531.7	464.37	5.81933e+06	452.354	5.66875e+06	6.33282e+06	0.104862
8	0.00041	0.000454418	332485	0.454418	33.2485		4.4418e-05	13166.4	441.308	5.81044e+06	430.288	5.66535e+06	6.33282e+06	0.105399
9	0.00043	0.000476274	347293	0.476274	34.7293		4.6274e-05	13752.8	423.607	5.82579e+06	410.275	5.64243e+06	6.33282e+06	0.109018
10	0.00045	0.000498617	360729	0.498617	36.0729	b	4.8617e-05	14284.9	403.192	5.75955e+06	392.04	5.60024e+06	6.33282e+06	0.115679
11	0.00047	0.000522779	365510	0.522779	36.551		5.2779e-05	14474.2	371.398	5.37568e+06	375.358	5.433e+06	6.33282e+06	0.142088
12	0.00049	0.000546347	375502	0.546347	37.5502		5.6347e-05	14869.9	347.88	5.17294e+06	360.037	5.35371e+06	6.33282e+06	0.154609
13	0.00051	0.000569694	387328	0.569694	38.7328		5.9694e-05	15338.2	328.375	5.03667e+06	345.918	5.30575e+06	6.33282e+06	0.162181
14	0.00053	0.000594083	395901	0.594083	39.5901		6.4083e-05	15677.7	305.885	4.79556e+06	332.864	5.21854e+06	6.33282e+06	0.175953
15	0.00055	0.000620392	404118	0.620392	40.4118		7.0392e-05	16003.1	278.469	4.45636e+06	320.76	5.13315e+06	6.33282e+06	0.189437
16	0.00057	0.000647255	408123	0.647255	40.8123	c	7.7255e-05	16161.7	253.731	4.10072e+06	309.506	5.00213e+06	6.33282e+06	0.210126
17	0.00059	0.000673631	411908	0.673631	41.1908		8.3631e-05	16311.6	234.387	3.82321e+06	299.014	4.87738e+06	6.33282e+06	0.229825
18	0.00061	0.000699096	414377	0.699096	41.4377		8.9096e-05	16409.3	220.01	3.61022e+06	289.21	4.74574e+06	6.33282e+06	0.250611
19	0.00063	0.000726081	419367	0.726081	41.9367		9.6081e-05	16606.9	204.015	3.38807e+06	280.029	4.65042e+06	6.33282e+06	0.265663
20	0.00065	0.000755059	417148	0.755059	41.7148		0.000105059	16519.1	186.581	3.08214e+06	271.413	4.48348e+06	6.33282e+06	0.292024
21	0.00067	0.000785087	407928	0.785087	40.7928	d	0.000115087	16153.9	170.323	2.7514e+06	263.311	4.25351e+06	6.33282e+06	0.328339
22	0.00069	0.000813761	403173	0.813761	40.3173		0.000123761	15965.7	158.386	2.52874e+06	255.679	4.08208e+06	6.33282e+06	0.355409
23	0.00071	0.000842182	394334	0.842182	39.4334		0.000132182	15615.6	148.296	2.31573e+06	248.476	3.88011e+06	6.33282e+06	0.387301
24	0.00073	0.000870501	383371	0.870501	38.3371	d~	0.000140501	15181.5	139.515	2.11805e+06	241.669	3.66889e+06	6.33282e+06	0.420654
25	0.00075	0.000895786	364337	0.895786	36.4337		0.000145786	14427.7	134.457	1.93992e+06	235.224	3.39376e+06	6.33282e+06	0.4641
26	0.00077	0.000923237	340118	0.923237	34.0118		0.000153237	13468.7	127.92	1.72291e+06	229.115	3.08587e+06	6.33282e+06	0.512718
27	0.00079	0.000948529	323670	0.948529	32.367		0.000158529	12817.3	123.649	1.58486e+06	223.314	2.86229e+06	6.33282e+06	0.548022
28	0.00081	0.000970991	309372	0.970991	30.9372	e	0.000160991	12251.1	121.758	1.49168e+06	217.8	2.6683e+06	6.33282e+06	0.578655
29	0.00083	0.000995814	309870	0.995814	30.987		0.000165814	12270.9	118.217	1.45062e+06	212.552	2.6082e+06	6.33282e+06	0.588146
30	0.00085	0.00102067	314690	1.02067	31.469		0.00017067	12461.7	114.853	1.43127e+06	207.551	2.58644e+06	6.33282e+06	0.591581
31	0.00087	0.00104559	315854	1.04559	31.5854		0.00017559	12507.8	111.635	1.39631e+06	202.78	2.53633e+06	6.33282e+06	0.599494
32	0.00089	0.00107114	308130	1.07114	30.813		0.00018114	12201.9	108.215	1.32043e+06	198.223	2.41871e+06	6.33282e+06	0.618068
33	0.00091	0.00109823	290865	1.09823	29.0865	f	0.00018823	11518.3	104.139	1.1995e+06	193.866	2.233e+06	6.33282e+06	0.647392
34	0.00093	0.00113141	248260	1.13141	24.826		0.00020141	9831.1	97.324	956801	189.697	1.86493e+06	6.33282e+06	0.705513
35	0.00095	0.00118707	122068	1.18707	12.2068		0.00023707	4833.89	82.6846	399688	185.704	897671	6.33282e+06	0.858251
36	0.00097	0.00124514	28906.2	1.24514	2.89062	g	0.00027514	1144.69	71.2439	81551.8	181.875	208189	6.33282e+06	0.967125
37	0.00099	0.000985282	469.554							b1		b2
38	0.00101	0.00100519	479.04
